# Supplementary material for: A phenome-wide association study of genetically determined nicotine metabolism reveals novel links with health-related outcomes
Source: Eur J Epidemiol. 2025 Jul 12;40(9):1045–65. doi: 10.1007/s10654-025-01270-5 (PMC12537601; doi:10.1007/s10654-025-01270-5)
Supplement: Supplementary file 7 — Supplementary Table 14 (xlsx 62 KB) [file 10654_2025_1270_MOESM7_ESM.xlsx]

## Sheet: ALL
Phenotype	Regression	UKB_third_level_category	pvalue_FemalevsMale	FemalevsMaleBFsig	beta_Female	lower_Female	upper_Female	se_Female	pvalue_Female	n_Female	beta_Male	lower_Male	upper_Male	se_Male	pvalue_Male	n_Male
n2887 - CPD previously	LINEAR	Lifestyle and environment	1.72402911266576e-05	1	0.046137255641327	0.0370604643975594	0.0552140468850946	0.00463095149133252	2.37066070403908e-23	37484	0.0762979216268581	0.0659636758619889	0.0866321673917273	0.00527252068065101	2.40172859883417e-47	42385
n48 - Waist circumference	LINEAR	Anthropometry	0.0217087196501355	0	0.00994259987382591	0.00521066573223663	0.0146745340154152	0.00241428061646163	3.81934401593857e-05	184252	0.00212882534538376	-0.00257467198199026	0.00683232267275777	0.00239976934540283	0.375028659629905	158849
n3063 - FEV1	LINEAR	Spirometry	0.0360896823590958	0	-0.00333944617160588	-0.0074080478496788	0.00072915550646704	0.00207584051748146	0.107679439694464	169659	-0.011020470305909	-0.0169399164456489	-0.00510102416616907	0.00302015566424249	0.000263382516834804	143842
n23462 - Glycine	LINEAR	Blood assays	0.0527823559246709	0	-0.0240823592819907	-0.0349590726248271	-0.0132056459391542	0.00554929385165154	1.42982655666076e-05	44290	-0.0109580573345584	-0.0185815748590749	-0.00333453981004204	0.003889498463401	0.00484473015753149	38350
n20150 - FEV1, best measure	LINEAR	Spirometry	0.0561445451469193	0	-0.00486983664375067	-0.00935009400121641	-0.000389579286284919	0.00228586757648624	0.033139485310133	138217	-0.0124987997037259	-0.0189190798943922	-0.0060785195130597	0.00327568085075344	0.000135900579696351	121997
n30510 - Creatinine in urine	LINEAR	Urine assays	0.0731381810775629	0	-0.00418479319843471	-0.00807667479303061	-0.00029291160383881	0.00198567691637315	0.0350765621102613	178748	-0.0105245945626215	-0.0162636276498158	-0.00478556147542716	0.00292810904443543	0.000325326348482947	154994
n3062 - FVC	LINEAR	Spirometry	0.100581398964093	0	-0.00172606598453195	-0.00582313658672693	0.00237100461766304	0.00209036564204703	0.408961590107576	169659	-0.0077388684255036	-0.013631548436591	-0.00184618841441619	0.00300649934012849	0.0100526740270047	143842
n30750 - Glycated haemoglobin	LINEAR	Blood assays	0.10481275187704	0	0.00501617033144586	0.000626102724214422	0.0094062379386773	0.00223985615461268	0.0251242840132143	175869	0.0107475329756183	0.00539084928486475	0.0161042166663719	0.00273303028544765	8.41182428539006e-05	151619
n30530 - Sodium in urine	LINEAR	Urine assays	0.104871400786504	0	-0.00669990902039545	-0.0108639012671259	-0.00253591677366495	0.00212451044795038	0.00161282972384237	178193	-0.0124084539108124	-0.0179096186583602	-0.00690728916326462	0.00280674634195827	9.83397102273162e-06	154836
n20151 - FVC, best measure	LINEAR	Spirometry	0.118615644511321	0	-0.00338452115940338	-0.00787907988634569	0.00111003756753894	0.00229316426374715	0.139968331647911	138217	-0.00961661871233597	-0.016024419026199	-0.00320881839847297	0.00326931351284137	0.00326709818018143	121997
n30630 - Apolipoprotein A	LINEAR	Blood assays	0.145958389887581	0	-0.0099264219490716	-0.0151834345524638	-0.00466940934567945	0.00268217806805657	0.000214924927599452	158323	-0.00464053705598495	-0.00945064848923123	0.000169574377261324	0.0024541623387499	0.0586418549088706	139829
n23459 - Omega-6 to omega-3 ratio	LINEAR	Blood assays	0.147717080893966	0	0.0118518272351778	0.00299655738568971	0.0207070970846658	0.00451795437116032	0.00871193218697634	44292	0.0219917042907584	0.0115005647625321	0.0324828438189846	0.00535255164622126	3.98822769429052e-05	38356
n30620 - Alanine aminotransferase	LINEAR	Blood assays	0.152463386685655	0	0.010362070019941	0.00641866519196646	0.0143054748479156	0.00201196436006888	2.60453264126886e-07	175840	0.0154676906628097	0.00969198338941714	0.0212433979362023	0.00294682005170019	1.53179610114577e-07	151634
n20256 - FEV1 Z-score	LINEAR	Spirometry	0.15331230951254	0	0.00625072739272919	0.00130225315479734	0.011199201630661	0.00252475823383311	0.01329589129437	153460	0.0117233319844501	0.00607191114032491	0.0173747528285754	0.00288340270308389	4.78980810792858e-05	123488
n26678 - Volume of VA (left hemisphere)	LINEAR	Brain MRI	0.169190655214498	0	0.0295934010975935	0.0151045663225173	0.0440822358726697	0.00739183584855097	6.26888392073836e-05	15905	0.0138078342095592	-0.00341420570709164	0.03102987412621	0.00878619630996897	0.11607934867873	14769
nd1488 - Tea quantity	LINEAR	Lifestyle and environment	0.172012988995618	0	0.0131948565716584	0.00842477531061325	0.0179649378327035	0.00243374009818587	5.91459561976126e-08	150665	0.00802136059779858	0.00233209319445335	0.0137106280011438	0.00290271406403346	0.00572105392047343	131465
n30680 - Calcium	LINEAR	Blood assays	0.180674556263831	0	-0.00942659963861243	-0.0144621097827813	-0.0043910894944436	0.00256916557644683	0.00024345740082451	159786	-0.00454729175912412	-0.00961467071792895	0.000520087199680708	0.00258542259636194	0.0786103494291841	140081
n20257 - FVC Z-score	LINEAR	Spirometry	0.21607378253953	0	0.00381798758507778	-0.00116444549386463	0.0088004206640202	0.00254208435484141	0.133121834981277	153460	0.00855165951888293	0.00294567438799181	0.0141576446497741	0.00286022101798749	0.00279160597540758	123488
n23449 - Linoleic acid	LINEAR	Blood assays	0.2223413918577	0	0.0177999919248219	0.00845921726093128	0.0271407665887126	0.00476565869138229	0.000187910176728032	44292	0.00930660391170485	-0.00063542105658509	0.0192486288799948	0.00507239484973185	0.0665496782397429	38356
n26536 - BrainSegVol-to-eTIV (whole brain)	LINEAR	Brain MRI	0.258922700536063	0	-0.0210189761375668	-0.0366404713537722	-0.00539748092136133	0.00796969046439469	0.00836343478230475	15905	-0.00810842520078513	-0.0241845241155175	0.00796767371394721	0.00820156971223567	0.322853995750724	14769
n30700 - Creatinine	LINEAR	Blood assays	0.278539063149842	0	-0.0106211752016222	-0.0148876768410007	-0.00635467356224374	0.00217681156062151	1.06591080897118e-06	175772	-0.00677647488223317	-0.0122679882944919	-0.0012849614699744	0.00280182168018876	0.0155817006556153	151657
nd1498 - Coffee quantity (including decaf)	LINEAR	Lifestyle and environment	0.320094942902809	0	0.012263333684187	0.00742360013341191	0.0171030672349621	0.00246927415014538	6.83034806703287e-07	129748	0.00822760788945752	0.00191345483766911	0.0145417609412459	0.00322153273398032	0.0106523464822944	117726
n30150 - Eosinophill count	LINEAR	Blood assays	0.325854042443763	0	-0.00776037527233217	-0.0120883490276728	-0.0034324015169915	0.00220817547279301	0.000440885195353259	178440	-0.0112042819282612	-0.0165398740245396	-0.00586868983198272	0.00272226954953593	3.86060385511085e-05	154415
n23451 - Omega-3 to total fatty acids ratio	LINEAR	Blood assays	0.340517802040198	0	-0.0141114728278156	-0.0236898948827948	-0.00453305077283642	0.00488690627475495	0.00388370358764814	44292	-0.020721527852266	-0.0303660757367695	-0.0110769799677624	0.00492062282818453	2.54642111976521e-05	38356
n20154 - FEV1, predicted %	LINEAR	Spirometry	0.388920008227927	0	-0.0134034375622606	-0.0209954835432668	-0.00581139158125428	0.0038734917219774	0.000539923827702867	64846	-0.0186366032153451	-0.0278066072796183	-0.00946659915107192	0.00467854032531568	6.80309291782482e-05	47530
n30880 - Urate	LINEAR	Blood assays	0.391310668000693	0	-0.00594443106774888	-0.0103815868199463	-0.00150727531555149	0.00226388097213159	0.00864606708157491	175617	-0.00897345935184492	-0.0142908014147954	-0.0036561172888944	0.00271295780790497	0.000941110778373075	151550
n23109 - Impedance of arm	LINEAR	Anthropometry	0.402421494764962	0	-0.00852020832261844	-0.013635069085161	-0.00340534756007583	0.00260965338714728	0.00109530264220982	181490	-0.00568354815516063	-0.00991784025754747	-0.00144925605277379	0.00216037606030599	0.00851889392100533	156105
n30210 - Eosinophill %	LINEAR	Blood assays	0.452498075730935	0	-0.00754911039814141	-0.0118502103880814	-0.00324801040820144	0.00219446420930324	0.000581696768971112	178443	-0.0101865458226272	-0.015557504994918	-0.00481558665033633	0.00274031416648411	0.000201441334464119	154417
n30710 - C-reactive protein	LINEAR	Blood assays	0.473273062952082	0	0.00739422905888356	0.00229910001961955	0.0124893580981476	0.00259958547486838	0.00445020061730768	175530	0.00492246241822366	0.000487053421809914	0.0093578714146374	0.00226298725904443	0.0296162599350013	151349
n25874 - Volume of grey matter in supracalcarine cortex	LINEAR	Imaging	0.520521630109413	0	0.0200261789427088	0.00522826401767161	0.0348240938677461	0.00754951775636954	0.00799438877742117	15824	0.0274233299351373	0.0103873022608504	0.0444593576094242	0.0086912917629974	0.0016067704523112	14638
n20258 - FEV1 to FVC ratio Z-score	LINEAR	Spirometry	0.537277031132765	0	0.00675602607528377	0.00198387406090202	0.0115281780896655	0.00243479697217725	0.00552457306694421	153460	0.00913908368671377	0.00326159811097381	0.0150165692624537	0.00299874284075696	0.00230696044226143	123488
n23443 - Degree of unsaturation	LINEAR	Blood assays	0.557376341987162	0	-0.0118808479207331	-0.0210315103813771	-0.00273018546008918	0.0046686635377316	0.0109371759763802	44292	-0.0159757331064125	-0.0261433686032939	-0.00580809760953114	0.00518750074485106	0.00207384209065007	38356
n2897 - Age stopped smoking	LINEAR	Lifestyle and environment	0.605642951700335	0	-0.0178989576916518	-0.0278422871277719	-0.00795562825553165	0.00507305743112745	0.000418832726304636	37661	-0.014314554655468	-0.0236037882925291	-0.0050253210184069	0.00473936846230186	0.0025261944287801	46435
n3456 - CPD currently	LINEAR	Lifestyle and environment	0.717606359353775	0	0.0775767574491492	0.0623500620748788	0.0928034528234195	0.00776809318613124	2.14614464027701e-23	12187	0.0730045634161544	0.0534535611940721	0.0925555656382366	0.00997413391327612	2.6571156284808e-13	11495
n23007 - Antigen for human cytomegalovirus	LINEAR	Blood assays	0.758966466352239	0	-0.04769302273647	-0.085148666666733	-0.0102373788062071	0.0191039927738181	0.0125868100785002	3627	-0.0404662972656503	-0.0674755274517712	-0.0134570670795294	0.0137747936826361	0.00333223405388101	2939
nd1498 - Coffee quantity (excluding decaf)	LINEAR	Lifestyle and environment	0.907070539801248	0	0.0126916466819813	0.00729595507344821	0.0180873382905145	0.0027529240431516	4.02653375760043e-06	109520	0.0131901548901303	0.00679142679571691	0.0195888829845437	0.00326468086339408	5.34289220846333e-05	108806
n30610 - Alkaline phosphatase	LINEAR	Blood assays	0.958665793909589	0	-0.0332483238018842	-0.0381083585904982	-0.0283882890132701	0.00247963808422303	5.64510950724443e-41	175865	-0.033428711926318	-0.0382158021702055	-0.0286416216824305	0.00244241837864342	1.29205501206128e-42	151734
n1807 - Father's age at death	LINEAR	Family history	0.970565886080986	0	-0.0104268797109526	-0.0157667491528727	-0.0050870102690325	0.00272444892060935	0.000129692704370642	135556	-0.0105740228650728	-0.0162814902681409	-0.00486655546200474	0.00291199679401455	0.000282233293682871	117961
d20116 - Cessation	LOGISTIC-BINARY	Lifestyle and environment	0.00857629673000854	0	0.080171454523161	0.0625009258199564	0.097815772236282	0.00900889644233378	5.62797247202715e-19	15900/58800(74700)	0.0477181730965531	0.0311581688797033	0.0642538498206104	0.00844280070879238	1.58650247796375e-08	18710/61986(80696)
20003#1140867092 - Serenace medication	LOGISTIC-BINARY	Medications	0.155433627532056	0	-1.37274557367369	-2.1285935693472	-0.649367728562726	0.370921755581198	0.000214833284311357	184560/5(184565)	-0.623608665379314	-1.32740960265776	0.163240734668077	0.374838046929074	0.0961774068026613	159092/5(159097)
20004#1102 - Leg artery bypass surgery	LOGISTIC-BINARY	Operations	0.166334878895654	0	0.505084263828349	0.12749387944441	0.916290250726905	0.200952439988682	0.0119556127734106	184530/35(184565)	0.204637268325665	0.0465600007344754	0.368470707549014	0.0820926061522286	0.0126754041282059	158928/169(159097)
d1508 - Decaf vs caffeinated coffee	LOGISTIC-BINARY	Lifestyle and environment	0.198603942126998	0	-0.00814957411426332	-0.0204370709730567	0.00415463354564072	0.00627345301867273	0.193924310701748	108937/33499(142436)	0.00462961062276659	-0.0104667477228337	0.019760692017518	0.00771114129232532	0.548253392685582	108167/20018(128185)
d1508 - Decaf vs no coffee	LOGISTIC-BINARY	Lifestyle and environment	0.262608515404731	0	0.0092220536120631	-0.00540476191489297	0.0238540822188709	0.00746402188383326	0.216631790995505	41282/33499(74781)	0.022472319014518	0.0044967811527257	0.040464812409009	0.00917549007262935	0.0143186543329715	29984/20018(50002)
41272#L601 - Endarterectomy of femoral artery	LOGISTIC-BINARY	Summary Operations	0.34406680314263	0	0.110415668695358	-0.188451033497701	0.430054805597069	0.15756843335692	0.483460674543689	184521/44(184565)	0.275176016817101	0.132196469639071	0.422866551191178	0.0741313027802	0.00020562118133256	158879/218(159097)
6149#6 - Mouth/teeth dental problems: Dentures	LOGISTIC-BINARY	Health and medical history	0.432301468199016	0	0.0108914296569904	-0.00224300854447737	0.0240474686762554	0.0067067883113583	0.104388364831721	154460/29526(183986)	0.0184077838667154	0.00503393047146132	0.0318043172463663	0.00682924133063093	0.00702965518925442	130321/28290(158611)
1787 - Maternal smoking around birth	LOGISTIC-BINARY	Early life factors	0.432481186892744	0	-0.0187028353325086	-0.029496765864714	-0.0078999471245688	0.0055094521680886	0.000687084816932826	112104/47650(159754)	-0.0123909146729478	-0.0238658722119064	-0.00090614803729581	0.00585712917332829	0.0343850596481688	92830/42802(135632)
1980 - Worrier / anxious feelings	LOGISTIC-BINARY	Psychosocial factors	0.436074114122982	0	-0.00983746919698872	-0.0195269751066489	-0.000154257600838429	0.00494208054608496	0.0465301421468277	64117/116082(180199)	-0.0153533854914811	-0.0252959995211682	-0.00541067977795049	0.00507284066523857	0.00247332943849253	80773/74037(154810)
6149#100 - Free of mouth/teeth dental problems	LOGISTIC-BINARY	Health and medical history	0.506223463470998	0	-0.0135344945640685	-0.022957663824211	-0.00411560169800192	0.00480670865667653	0.0048663371519213	74175/109811(183986)	-0.0182391540918428	-0.0284243313594347	-0.00806043016949985	0.00519493228469668	0.00044650624331062	60020/98591(158611)
41272#W384 - Prosthetic replacement of hip joint	LOGISTIC-BINARY	Summary Operations	0.516603101585158	0	-0.293303746100592	-0.453166804683938	-0.128303175922625	0.0828255952905246	0.0003982796684543	184443/122(184565)	-0.205081788066304	-0.412117096384242	0.0111950870990944	0.107896459570494	0.0573376900373988	159022/75(159097)
d1508 - Instant vs other caffeinated coffee	LOGISTIC-BINARY	Lifestyle and environment	0.558420049455938	0	-0.0218869662627464	-0.0349396964515128	-0.00885024857070581	0.00665552355321959	0.00100707890254802	33043/75894(108937)	-0.0163623941170989	-0.0294939465199692	-0.00324774533093001	0.00669551017702421	0.014534044252158	31737/76430(108167)
d1498 - Coffee drinker (including decaf)	LOGISTIC-BINARY	Lifestyle and environment	0.63006841596075	0	0.0138311296872207	0.0027945654881581	0.0248541466281018	0.00562750878271165	0.0139802163572277	41282/143019(184301)	0.0179314338124502	0.0054006071385045	0.0304420005944471	0.00638817583189764	0.00500095125299394	29984/128824(158808)
41272#G725 - Anastomosis of ileum to anus	LOGISTIC-BINARY	Summary Operations	0.634640007587293	0	-0.227513667004053	-0.768676284905657	0.372306387683734	0.289241958371023	0.431524273697558	184554/11(184565)	-0.387979839344062	-0.719451422203465	-0.0345521698859734	0.174254986488451	0.0259802820461937	159071/26(159097)
41200#L978 - Other operations on blood vessel	LOGISTIC-BINARY	Summary Operations	0.696200055814734	0	1.03438349465801	0.427085354186455	1.72526333495202	0.330678927373652	0.00175964312102454	184547/18(184565)	0.84869868399503	0.223951881517805	1.56727333134175	0.341772918759787	0.0130199218667316	159082/15(159097)
41210#G725 - Anastomosis of ileum to anus (secondary)	LOGISTIC-BINARY	Summary Operations	0.718557316719705	0	-0.350314397759301	-0.994215350241511	0.375560566516262	0.345889690971165	0.311159404119531	184558/7(184565)	-0.495051490387876	-0.882942895032193	-0.0796044426259609	0.204095593713525	0.0152836785091083	159079/18(159097)
20003#1140861958 - Simvastatin medication	LOGISTIC-BINARY	Medications	0.731484804839126	0	0.0147662742777475	-0.00244874597401938	0.0320318998115516	0.00879614787014324	0.093206517055594	169711/14854(184565)	0.0186639283102605	0.00459309672437954	0.032762796174207	0.00718620090425987	0.0093989948786966	134827/24270(159097)
d1508 - Ground vs no coffee	LOGISTIC-BINARY	Lifestyle and environment	0.737154808036515	0	0.0347884641798063	0.0198293216388649	0.0497587711868304	0.00763509142708971	5.20399494730971e-06	41282/30263(71545)	0.0310347916142231	0.0150186431517649	0.0470551630605445	0.00817258816180177	0.000146206919750116	29984/29993(59977)
d1508 - Instant vs no coffee	LOGISTIC-BINARY	Lifestyle and environment	0.745616111150458	0	0.00919718794577528	-0.00289387942434675	0.0212798732526617	0.00616682841659937	0.135857357167816	41282/75894(117176)	0.0121674168795527	-0.00110354942333153	0.0254224702199434	0.0067668892302586	0.0721641275938786	29984/76430(106414)
d20116 - Initiation	LOGISTIC-BINARY	Lifestyle and environment	0.833967647881433	0	0.00328246143206502	-0.00607460124393587	0.0126432402151328	0.00477501948270546	0.491815783910709	109240/74700(183940)	0.00182294885830122	-0.00810942438800291	0.0117550433065254	0.0050675251766644	0.719047870506044	77838/80696(158534)
d1498 - Coffee drinker (excluding decaf)	LOGISTIC-BINARY	Lifestyle and environment	0.860096032839861	0	0.0156914091633133	0.00429047985485204	0.0270808031854047	0.00581391770772698	0.00695609282044909	41282/109520(150802)	0.017226727006987	0.00450321387732058	0.0299312545124227	0.00648680454726309	0.00791541109716965	29984/108806(138790)
d22506 - Occasional vs daily smoker	LOGISTIC-BINARY	Medical information	0.905150436058585	0	-0.00882129578521038	-0.107697747019928	0.0906221940861539	0.0505577160631341	0.861488472954501	1004/547(1551)	-0.000564033607460523	-0.0933724844253045	0.09251428327711	0.0473918024447743	0.990504199883709	986/731(1717)
d1488 - Tea drinker	LOGISTIC-BINARY	Lifestyle and environment	0.915255604564553	0	-0.00385274205207811	-0.0165749230121791	0.00884524384137386	0.00648480887326152	0.552433153974285	28424/155792(184216)	-0.00488654248115077	-0.0190809480232126	0.00927600881189109	0.00723396207580032	0.499358054888117	22252/136545(158797)
d1508 - Other caffeinated coffee vs none	LOGISTIC-BINARY	Lifestyle and environment	0.943109716955917	0	-0.00763215145970184	-0.0458051485685184	0.0308122993275089	0.0195443108820638	0.696163145941377	41282/2780(44062)	-0.00984902928805266	-0.0569668918451371	0.0376975758277378	0.0241468714839269	0.68336167492041	29984/1744(31728)
c3506 - Smoking compared to 10 years previous	ORDERED-LOGISTIC	Lifestyle and environment	0.000320915906079211	1	0.0910759850079796	0.0589954525474318	0.123156517468527	0.0163676186023203	2.68561794281768e-08	12300	0.00891075004524542	-0.0223054427890285	0.0401269428795194	0.0159266289970785	0.575838355575827	13481
c1239 - Current smoking	ORDERED-LOGISTIC	Lifestyle and environment	0.040331860680084	0	-0.0656895690450394	-0.0818219335896372	-0.0495572045004417	0.00823079823703966	1.46039732186697e-15	184465	-0.0425723085428803	-0.0576753507589084	-0.0274692663268522	0.00770563378368782	3.3032146081811e-08	159029
c1249 - Past tobacco smoking	ORDERED-LOGISTIC	Lifestyle and environment	0.370530067468519	0	0.0162481036338704	0.00741470099075736	0.0250815062769835	0.00450683808322095	0.00031198734362374	171622	0.0103487961998851	0.000930924347508409	0.0197666680522618	0.00480503665937587	0.0312622662791808	145055
20641 - Liking cigarette smoking	ORDERED-LOGISTIC	Food (and other) preferences	0.415485023915107	0	-0.0454766932207975	-0.0748267139727441	-0.0161266724688508	0.0149745003836462	0.00239082320540222	67577	-0.0279563274235742	-0.0582394549203715	0.00232680007322308	0.015450575253468	0.0703940366480424	52475
20644 - Liking coffee without sugar	ORDERED-LOGISTIC	Food (and other) preferences	0.469253281841381	0	0.0256925507202223	0.0125181951543978	0.0388669062860469	0.00672160998256355	0.00013228007108916	72408	0.0184509138039157	0.00392181916916906	0.0329800084386624	0.00741280338507483	0.0128109844473181	56493
1180 - Chronotype	ORDERED-LOGISTIC	Lifestyle and environment	0.803482336208031	0	-0.00997099864210689	-0.0186746181393249	-0.00126737914488892	0.00444062219245815	0.0247433839884247	168919	-0.00833002922914578	-0.0178853034122236	0.00122524495393199	0.00487513988932539	0.0875134327647132	137976
20652 - Liking dark chocolate	ORDERED-LOGISTIC	Food (and other) preferences	0.81609223101879	0	0.0276244232661314	0.0147104356214872	0.0405384109107756	0.00658876920645113	2.76035588122416e-05	72980	0.0299218745939409	0.015496185605145	0.0443475635827367	0.00736004540244687	4.8004922500467e-05	56881
1408 - Cheese intake	ORDERED-LOGISTIC	Lifestyle and environment	0.915146382311988	0	-0.0164034737113109	-0.0249010624161452	-0.00790588500647652	0.00433550444124202	0.000154675036409518	180127	-0.0157220498917118	-0.024937010000929	-0.00650708978249468	0.00470151025980468	0.000825865967661074	155519

## Sheet: EVER
Phenotype	Regression	UKB_third_level_category	pvalue_FemalevsMale	FemalevsMaleBFsig	beta_Female	lower_Female	upper_Female	se_Female	pvalue_Female	n_Female	beta_Male	lower_Male	upper_Male	se_Male	pvalue_Male	n_Male
n2887 - CPD previously	LINEAR	Lifestyle and environment	1.72402911266463e-05	1	0.046137255641327	0.0370604643975594	0.0552140468850946	0.00463095149133254	2.3706607040399e-23	37484	0.0762979216268594	0.0659636758619901	0.0866321673917287	0.00527252068065108	2.40172859883186e-47	42385
n3063 - FEV1	LINEAR	Spirometry	0.000899159974413631	0	-0.0110876849381258	-0.0190725996466858	-0.00310277022956578	0.00407390210781734	0.00649841620074889	45312	-0.0324436038145941	-0.0421989756610009	-0.0226882319681872	0.00497720861472898	7.16794716208794e-11	53137
n20150 - FEV1, best measure	LINEAR	Spirometry	0.00290252238761939	0	-0.0128557703513652	-0.0215332886258937	-0.00417825207683674	0.00442724660814022	0.00368892409206263	38282	-0.0336026017231565	-0.0441463928738881	-0.0230588105724248	0.00537944171930195	4.23478337728526e-10	45723
n20151 - FVC, best measure	LINEAR	Spirometry	0.00512351600542662	0	-0.00837670825939322	-0.0169436747981367	0.000190258279350203	0.00437084340830887	0.0553093029802761	38282	-0.0276439052202767	-0.0380659822578053	-0.0172218281827481	0.00531734318481544	2.01419651117842e-07	45723
n3062 - FVC	LINEAR	Spirometry	0.00556027255884501	0	-0.00625635079597041	-0.0141492074105991	0.0016365058186583	0.00402693408416313	0.120280560847598	45312	-0.0238646291254059	-0.0334897245976199	-0.014239533653192	0.00491074136959086	1.1791057571561e-06	53137
n20256 - FEV1 Z-score	LINEAR	Spirometry	0.0106443995857442	0	0.0179460581721347	0.00820752111199482	0.0276845952322746	0.0049685886632562	0.000304314933453097	41767	0.0355187925615167	0.0261910771591939	0.0448465079638395	0.00475900179013635	8.57263646996045e-14	46407
n30700 - Creatinine	LINEAR	Blood assays	0.0239051523534495	0	-0.0197451436084787	-0.0281575841432881	-0.0113327030736694	0.00429203179008074	4.22721928530384e-06	47849	-0.00526660848281435	-0.014598765493261	0.00406554852763226	0.00476129150735216	0.268674798963456	57299
n20257 - FVC Z-score	LINEAR	Spirometry	0.0336629387791067	0	0.0132079356191143	0.00362975374731717	0.0227861174909114	0.00488677565931382	0.0068787663269395	41767	0.0275845804773866	0.0184058201194382	0.036763340835335	0.00468300490426963	3.88006725173706e-09	46407
n23459 - Omega-6 to omega-3 ratio	LINEAR	Blood assays	0.0467149860412892	0	0.00590283604117691	-0.011349071419738	0.0231547435020918	0.00880127055056192	0.502437276683001	12043	0.0304236629575532	0.0135004029450703	0.0473469229700361	0.00863375324969431	0.000426708929568836	14482
n23451 - Omega-3 to total fatty acids ratio	LINEAR	Blood assays	0.0590207547975082	0	-0.0045928758071846	-0.0232091570396359	0.0140234054252667	0.00949732243482964	0.628680760204566	12043	-0.0281034461599873	-0.043889786571292	-0.0123171057486825	0.00805373005711365	0.000485373867998081	14482
n23443 - Degree of unsaturation	LINEAR	Blood assays	0.0612332275589676	0	0.00722916952942138	-0.0108501327652834	0.0253084718241262	0.00922337609459062	0.433180058817941	12043	-0.0163473721280477	-0.0331609390464945	0.000466194790399166	0.00857779103517983	0.0566986958419659	14482
n30680 - Calcium	LINEAR	Blood assays	0.0663249900892226	0	-0.0159948489418265	-0.0256378566121364	-0.00635184127151663	0.0049198554736808	0.00115054451549466	43531	-0.00405520109910836	-0.0123880847528299	0.00427768255461319	0.00425145227123073	0.340169481540515	52996
n30620 - Alanine aminotransferase	LINEAR	Blood assays	0.0709115079018861	0	0.00672409192102433	-0.000867661413374099	0.0143158452554228	0.00387331675952935	0.0825696295320757	47864	0.0179222255437402	0.0084324862743901	0.0274119648130904	0.00484169037300652	0.00021440565734015	57285
n20258 - FEV1 to FVC ratio Z-score	LINEAR	Spirometry	0.0871552818178322	0	0.0129692399708382	0.00377844623920607	0.0221600337024704	0.00468913074513245	0.00568067190085857	41767	0.024647521372346	0.0149221735848404	0.0343728691598516	0.00496187389239087	6.81036511375378e-07	46407
n23449 - Linoleic acid	LINEAR	Blood assays	0.087918545506148	0	0.0199529279555252	0.0018061813691933	0.0380996745418571	0.00925778362077554	0.031161275540222	12043	-0.00135222139490701	-0.0177711161844934	0.0150666733946794	0.00837644083595112	0.871755812133386	14482
n23109 - Impedance of arm	LINEAR	Anthropometry	0.100102835556134	0	-0.0112963251202491	-0.0210394916504709	-0.00155315859002723	0.00497097276497594	0.0230631639632431	49356	-0.0012444746319338	-0.00821765773081467	0.00572870846694707	0.00355773868011052	0.726494767458109	58851
n30750 - Glycated haemoglobin	LINEAR	Blood assays	0.213548349918358	0	0.00657137695372253	-0.00197342366847865	0.0151161775759237	0.00435956220951714	0.131728093341921	47949	0.0144359534157355	0.00546038996164913	0.0234115168698218	0.00457935648243341	0.00162018969878734	57277
n26536 - BrainSegVol-to-eTIV (whole brain)	LINEAR	Brain MRI	0.284574874317466	0	-0.0561492410463655	-0.0890454981780034	-0.0232529839147276	0.0167784480456489	0.000826785059613084	3588	-0.0318681253950816	-0.06181610507374	-0.0019201457164232	0.0152756077842529	0.0370177597833663	4349
n20154 - FEV1, predicted %	LINEAR	Spirometry	0.286411423896334	0	-0.0306166573052065	-0.0462305270915614	-0.0150027875188516	0.00796579454563028	0.000121760385104199	15759	-0.0423633006032052	-0.057286609503094	-0.0274399917033163	0.00761356481727381	2.671012640607e-08	18136
n30630 - Apolipoprotein A	LINEAR	Blood assays	0.35725938277676	0	-0.0101278402858073	-0.0206131209612095	0.000357440389594879	0.00534958097815947	0.0583376360342201	43077	-0.00389273677664954	-0.0120341515517438	0.00424867799844474	0.00415376428686158	0.348681156885242	52875
n30210 - Eosinophill %	LINEAR	Blood assays	0.396104155923499	0	-0.00634484694452466	-0.0143892309903347	0.00169953710128536	0.00410425058587686	0.122130184695546	48512	-0.0114321671877309	-0.019996887360868	-0.00286744701459379	0.00436974492047147	0.00889349246326449	58402
n48 - Waist circumference	LINEAR	Anthropometry	0.423441661674408	0	0.00768960456374472	-0.00132981010780974	0.0167090192352992	0.00460171561908302	0.0947220072951301	50127	0.00287535926208747	-0.00471473586742452	0.0104654543915995	0.00387249059054052	0.457781883485139	60030
n30610 - Alkaline phosphatase	LINEAR	Blood assays	0.4561597987415	0	-0.0365245756531012	-0.0458379137369484	-0.027211237569254	0.00475167027059242	1.53870691541628e-14	47871	-0.0318624555841375	-0.0398392741291192	-0.0238856370391559	0.00406979424084081	5.00112185988461e-15	57332
nd1488 - Tea quantity	LINEAR	Lifestyle and environment	0.492212097545339	0	0.0103338547499963	0.000405707467141291	0.0202620020328514	0.00506531852952953	0.0413450947892871	39350	0.00544573138311805	-0.00435403614472664	0.0152454989109627	0.00499984930872065	0.276080288655587	48823
n30530 - Sodium in urine	LINEAR	Urine assays	0.526173295583537	0	-0.00969977121187192	-0.0178152687329925	-0.00158427369075136	0.00414053242506588	0.0191519505151384	48368	-0.0136053683842411	-0.022549007950578	-0.00466172881790423	0.00456307059311272	0.00286840690574782	58344
n23007 - Antigen for human cytomegalovirus	LINEAR	Blood assays	0.548598270911221	0	-0.0914436758087185	-0.163995685926913	-0.0188916656905245	0.0369721638945997	0.0135521486033489	1001	-0.0651888562394022	-0.111150242849209	-0.019227469629595	0.0234244786882763	0.00547853682668107	1109
n2897 - Age stopped smoking	LINEAR	Lifestyle and environment	0.605642951700491	0	-0.0178989576916505	-0.0278422871277703	-0.00795562825553068	0.00507305743112727	0.000418832726304853	37661	-0.0143145546554683	-0.0236037882925295	-0.00502532101840709	0.00473936846230192	0.00252619442877988	46435
n30150 - Eosinophill count	LINEAR	Blood assays	0.637716885666457	0	-0.00819090241614842	-0.0163511165899491	-3.06882423477765e-05	0.00416334720134928	0.0491446535248256	48512	-0.0110369586154609	-0.0196243465131006	-0.00244957071782131	0.00438131005885324	0.0117681674619186	58402
nd1498 - Coffee quantity (including decaf)	LINEAR	Lifestyle and environment	0.664036067902444	0	0.0151649418813663	0.00542340107181264	0.0249064826909199	0.00497009837461572	0.0022806714631786	36060	0.0120235238925473	0.00172510417354656	0.022321943611548	0.00525425089153977	0.0221222196727227	44968
nd1498 - Coffee quantity (excluding decaf)	LINEAR	Lifestyle and environment	0.703342257853415	0	0.0163441971707262	0.00562151442236817	0.0270668799190842	0.00547064614277516	0.00281378589578273	31401	0.013420649748581	0.00286373953682844	0.0239775599603335	0.00538612270379833	0.012716839115052	42076
n3456 - CPD currently	LINEAR	Lifestyle and environment	0.71760635935349	0	0.0775767574491509	0.0623500620748804	0.0928034528234214	0.00776809318613132	2.14614464027454e-23	12187	0.0730045634161513	0.0534535611940694	0.0925555656382333	0.00997413391327596	2.65711562848441e-13	11495
n26678 - Volume of VA (left hemisphere)	LINEAR	Brain MRI	0.779522473161091	0	0.0143550321396643	-0.0158681681670749	0.0445782324464035	0.015415078806402	0.351795669456944	3588	0.00804334085615291	-0.0242139785705961	0.0403006602829019	0.0164535359320256	0.624971275066211	4349
n1807 - Father's age at death	LINEAR	Family history	0.788843034837435	0	-0.0138462619319609	-0.0237793330656045	-0.00391319079831734	0.00506782512431566	0.00629438793610081	37999	-0.0120141846549518	-0.0210205989460629	-0.00300777036384058	0.0045950754778643	0.00893661712476739	47020
n30710 - C-reactive protein	LINEAR	Blood assays	0.797752506592734	0	0.0121688518503802	0.00231245483732432	0.0220252488634361	0.00502873895613919	0.015530126608251	47765	0.0105566104298127	0.00314612414268539	0.0179670967169399	0.00378084977877898	0.00523802807366593	57172
n30880 - Urate	LINEAR	Blood assays	0.910163861539967	0	-0.0083986188214276	-0.0170840198759853	0.000286782233130108	0.00443129625671309	0.0580592043001213	47789	-0.00768285903796533	-0.0165798224142125	0.00121410433828187	0.004539254492375	0.0905489517015385	57265
n23462 - Glycine	LINEAR	Blood assays	0.977235190720817	0	-0.0169115665817271	-0.0376100731865688	0.00378694002311465	0.0105595945204448	0.109284586116436	12037	-0.0165608199782126	-0.0288924862414549	-0.00422915371497042	0.00629125589816459	0.00848851841211589	14475
n25874 - Volume of grey matter in supracalcarine cortex	LINEAR	Imaging	0.988024411586207	0	0.0202758092864508	-0.0106485544819467	0.0512001730548482	0.0157726832129899	0.198700351312435	3576	0.0206156137871457	-0.0112234962449356	0.0524547238192271	0.0162401941716726	0.204359936571877	4325
n30510 - Creatinine in urine	LINEAR	Urine assays	0.996850257601384	0	-0.00594127999845767	-0.0135165575580646	0.00163399756114928	0.00386491217532648	0.124242180778259	48542	-0.0059171160108217	-0.0152206038339854	0.00338637181234202	0.00474666634882057	0.212555247871564	58428
d20116 - Cessation	LOGISTIC-BINARY	Lifestyle and environment	0.174445248120959	0	0.0819643936797344	0.0621771138662497	0.101730375702965	0.0100900592634293	4.53744538659971e-16	13711/36490(50201)	0.0631490389450089	0.0445284454300088	0.0817459538587973	0.00949424589847245	2.90523499241491e-11	15430/44689(60119)
20003#1140861958 - Simvastatin medication	LOGISTIC-BINARY	Medications	0.179237267908568	0	0.0233070653906258	-0.0062488364024726	0.053007596266722	0.015115392260774	0.123087572474353	45118/5099(50217)	0.0481036168399573	0.0273558648442261	0.0689104434617488	0.0106006268256195	5.68417821234979e-06	48367/11764(60131)
6149#100 - Free of mouth/teeth dental problems	LOGISTIC-BINARY	Health and medical history	0.21349334946684	0	-0.0130796252983889	-0.0307657834954313	0.00460208439673918	0.00902239001169695	0.147146323819216	24302/25752(50054)	-0.0282727560183048	-0.0444105957967488	-0.0121442515984135	0.0082312159156489	0.000592944624684084	27068/32882(59950)
6149#6 - Mouth/teeth dental problems: Dentures	LOGISTIC-BINARY	Health and medical history	0.224832399578256	0	0.0232576257539745	0.00187052705921129	0.0446894707199958	0.0109227749355808	0.0332312563793723	37559/12495(50054)	0.0409993580149201	0.0219804601774296	0.0600569435419852	0.00971329562284901	2.43272357861774e-05	44458/15492(59950)
41272#W384 - Prosthetic replacement of hip joint	LOGISTIC-BINARY	Summary Operations	0.310168601292139	0	-0.458519310725098	-0.72220078205011	-0.183112033765778	0.13723538769625	0.000834424379034235	50177/40(50217)	-0.229935217770918	-0.568561215428485	0.133208252535269	0.178598304306106	0.197939766708428	60104/27(60131)
20004#1102 - Leg artery bypass surgery	LOGISTIC-BINARY	Operations	0.444682535759855	0	0.514859360572758	0.0634257115764273	1.014759818575	0.242163148862366	0.0334962094033955	50193/24(50217)	0.316446102507319	0.136749054388609	0.50355625621724	0.093531132270869	0.000716141533507755	59991/140(60131)
d1508 - Decaf vs caffeinated coffee	LOGISTIC-BINARY	Lifestyle and environment	0.471722638582561	0	0.00480615806290706	-0.0199908980682334	0.0296849237085125	0.0126722378771493	0.704489812243971	31252/7769(39021)	-0.00829159497416512	-0.0338436684991882	0.0173630381065399	0.013062690572164	0.525588874611085	41879/6740(48619)
d1508 - Decaf vs no coffee	LOGISTIC-BINARY	Lifestyle and environment	0.589799955956895	0	0.014354157586099	-0.0149324307905265	0.0436770427863088	0.0149508095625586	0.337008748423261	10948/7769(18717)	0.00272758589329161	-0.027712285119542	0.0332141599178313	0.0155418202817621	0.860686951060813	11174/6740(17914)
d1508 - Other caffeinated coffee vs none	LOGISTIC-BINARY	Lifestyle and environment	0.6556723091375	0	0.0226657676142701	-0.0512556288897395	0.0976323334466906	0.0379749904189189	0.550600594276815	10948/748(11696)	-0.00267652433707517	-0.0849348278028771	0.0808525129499494	0.0422854969096165	0.949530395579789	11174/576(11750)
d1488 - Tea drinker	LOGISTIC-BINARY	Lifestyle and environment	0.677065872000249	0	0.000960996251803033	-0.0216414798160804	0.0234939094381184	0.0115140539390688	0.933483481514869	9216/40878(50094)	-0.00574965602871412	-0.0278800354446587	0.0163067874937052	0.0112721081984818	0.609996716477246	9285/50701(59986)
d22506 - Occasional vs daily smoker	LOGISTIC-BINARY	Medical information	0.69047083054092	0	0.00735445540130637	-0.111009627384115	0.127308604053237	0.0607432558825733	0.903632077905175	982/333(1315)	-0.0262426930576629	-0.140561761307833	0.0891619563804847	0.0585525807552271	0.654015932588784	959/382(1341)
d1508 - Instant vs other caffeinated coffee	LOGISTIC-BINARY	Lifestyle and environment	0.716258317529729	0	-0.0143826571478904	-0.0395981908717943	0.0107652540606679	0.0128475826720871	0.262933915173197	8266/22986(31252)	-0.00820499469465196	-0.0300417065857508	0.0135791672903596	0.0111276692948755	0.460909110403757	10825/31054(41879)
41210#G725 - Anastomosis of ileum to anus (secondary)	LOGISTIC-BINARY	Summary Operations	0.743089187230421	0	-0.839888417565719	-1.76721863435725	0.175215094814336	0.480628451005992	0.0805541789738917	50214/3(50217)	-1.02101015328885	-1.55371807346876	-0.472566091779689	0.272687709797854	0.000180935555132132	60123/8(60131)
1787 - Maternal smoking around birth	LOGISTIC-BINARY	Early life factors	0.753123494900877	0	-0.00944221039296932	-0.0293837954324623	0.010521775619985	0.010179913386391	0.353649622030924	26955/15070(42025)	-0.00507415743191306	-0.0235784705067231	0.0134530333618155	0.00944677632348003	0.591177054386126	33081/16991(50072)
d1508 - Instant vs no coffee	LOGISTIC-BINARY	Lifestyle and environment	0.784942379894241	0	0.00286608256780053	-0.0198881971224458	0.0255820025221927	0.011599376534105	0.804839065065805	10948/22986(33934)	0.00722136500999342	-0.0142889063087193	0.0286855654968206	0.010962770747578	0.51007742343327	11174/31054(42228)
1980 - Worrier / anxious feelings	LOGISTIC-BINARY	Psychosocial factors	0.809055839867385	0	-0.0239744562395941	-0.0424402317074365	-0.00553375089280413	0.00941488437283235	0.010882731958965	17562/31522(49084)	-0.0269963733012907	-0.0431305964429448	-0.0108646489327162	0.00823110613560294	0.00103881084620086	29985/28546(58531)
d1498 - Coffee drinker (excluding decaf)	LOGISTIC-BINARY	Lifestyle and environment	0.869351687209335	0	0.0066762436169264	-0.0151073519336731	0.0284123851368284	0.0111018709390133	0.547598884436861	10948/31401(42349)	0.00919807893196813	-0.011554254917284	0.0298976193843635	0.0105744067089119	0.384385936060401	11174/42076(53250)
41272#G725 - Anastomosis of ileum to anus	LOGISTIC-BINARY	Summary Operations	0.951475850577446	0	-0.85312652501669	-1.66678513976537	0.0129209540946939	0.416355379489088	0.0404587442623597	50213/4(50217)	-0.824242842751798	-1.26258055491618	-0.36299581936831	0.227889870913828	0.000298213216951644	60119/12(60131)
d1508 - Ground vs no coffee	LOGISTIC-BINARY	Lifestyle and environment	0.961617105593376	0	0.0167505974280912	-0.0127168095592071	0.0462575015249114	0.0150438848302759	0.265515671499418	10948/7518(18466)	0.0157711880908974	-0.0110885061148425	0.0426428694220637	0.0137065655886907	0.249884409669678	11174/10249(21423)
d1498 - Coffee drinker (including decaf)	LOGISTIC-BINARY	Lifestyle and environment	0.962566719702054	0	0.00736274739457794	-0.013863273223825	0.0285356507875345	0.0108159875945089	0.496043510935775	10948/39170(50118)	0.00806831029343007	-0.0124244153636579	0.0285052358596932	0.0104412099578918	0.43967798600569	11174/48816(59990)
41272#L601 - Endarterectomy of femoral artery	LOGISTIC-BINARY	Summary Operations	0.986941493152488	0	0.287489367778444	-0.063704488027183	0.667705434965153	0.186291322738714	0.122776270045035	50182/35(50217)	0.290810285574087	0.1359214468369	0.451195356644292	0.0804025202653669	0.000298117912412851	59944/187(60131)
c3506 - Smoking compared to 10 years previous	ORDERED-LOGISTIC	Lifestyle and environment	0.000320915906079218	1	0.0910759850079803	0.0589954525474314	0.123156517468529	0.0163676186023209	2.68561794281986e-08	12300	0.00891075004524471	-0.0223054427890291	0.0401269428795185	0.0159266289970785	0.575838355575857	13481
1180 - Chronotype	ORDERED-LOGISTIC	Lifestyle and environment	0.00795857521393934	0	-0.0426728535971516	-0.0590899246637383	-0.0262557825305649	0.00837605666662588	3.50801632760106e-07	46432	-0.0122541365533924	-0.0275903522832759	0.00308207917649114	0.00782459986218546	0.117330282350207	52814
c1239 - Current smoking	ORDERED-LOGISTIC	Lifestyle and environment	0.133537487050682	0	-0.0834943513163014	-0.103134354525468	-0.0638543481071349	0.0100204098005951	8.11792296108797e-17	50201	-0.0628577466006401	-0.0813267061090983	-0.0443887870921819	0.00942293852472356	2.56756703100214e-11	60119
20641 - Liking cigarette smoking	ORDERED-LOGISTIC	Food (and other) preferences	0.170266699856024	0	-0.0744034691283417	-0.111847229824327	-0.0369597084323564	0.019103959538768	9.86978774062269e-05	17674	-0.0369966045932212	-0.0751586769241322	0.00116546773768974	0.0194704450667913	0.0574298631606494	18756
20644 - Liking coffee without sugar	ORDERED-LOGISTIC	Food (and other) preferences	0.439787677336227	0	0.030123395641867	0.00347220294740905	0.0567745883363249	0.0135975472930908	0.0267484183192112	17667	0.0156676792275284	-0.00952670315891459	0.0408620616139714	0.012854276727777	0.222909228842427	18805
20652 - Liking dark chocolate	ORDERED-LOGISTIC	Food (and other) preferences	0.544461003998066	0	0.0342815308073536	0.00816791279907467	0.0603951488156326	0.0133232744940199	0.0100885415597848	17758	0.0231050939778622	-0.00188336629254158	0.048093554248266	0.0127492144236754	0.0699594555038951	18900
1408 - Cheese intake	ORDERED-LOGISTIC	Lifestyle and environment	0.703521430811334	0	-0.0256177552752962	-0.041719536915353	-0.0095159736352394	0.0082151947143147	0.00181979419813113	48963	-0.021352314595889	-0.0362959155329375	-0.00640871365884044	0.0076242861923717	0.00510297972522137	58694

## Sheet: NEVER
Phenotype	Regression	UKB_third_level_category	pvalue_FemalevsMale	FemalevsMaleBFsig	beta_Female	lower_Female	upper_Female	se_Female	pvalue_Female	n_Female	beta_Male	lower_Male	upper_Male	se_Male	pvalue_Male	n_Male
n23462 - Glycine	LINEAR	Blood assays	0.000266692180292974	1	-0.0390674937641695	-0.0555140588656968	-0.0226209286626421	0.00839073651702475	3.24500019455084e-06	19447	-2.22824302134342e-06	-0.0130659263236687	0.013061469837626	0.00666466560561243	0.999733242862154	13250
n26678 - Volume of VA (left hemisphere)	LINEAR	Brain MRI	0.0436770952504052	0	0.0390041611223636	0.0176446998832324	0.0603636223614949	0.0108960979690306	0.000346270558200349	7385	0.00350294300113265	-0.0235910507473233	0.0305969367495886	0.0138208556884239	0.799926779630512	5843
n20258 - FEV1 to FVC ratio Z-score	LINEAR	Spirometry	0.0943565036116617	0	0.00988308536572616	0.00277426998549576	0.0169919007459566	0.0036269481660878	0.0064336778432162	67433	-0.000442226744553207	-0.0102310097943938	0.00934655630528738	0.00499422785415406	0.929441890298148	42879
nd1498 - Coffee quantity (including decaf)	LINEAR	Lifestyle and environment	0.149960714940747	0	0.0119794527712069	0.00487271987202945	0.0190861856703843	0.00362587122529401	0.000954164394140159	55182	0.00243310751816387	-0.00844851059117876	0.0133147256275065	0.00555177652329098	0.66120206997876	39192
n48 - Waist circumference	LINEAR	Anthropometry	0.185245685790871	0	0.0118529580971686	0.00470770305697211	0.018998213137365	0.00364555073053939	0.00114905708641687	80900	0.00458966994998835	-0.00343666970591533	0.012616009605892	0.00409505599853915	0.262385073129564	54769
n30750 - Glycated haemoglobin	LINEAR	Blood assays	0.200203456761291	0	0.00745776264862691	0.000879599531074022	0.0140359257661798	0.00335621466996843	0.0262810884769595	77123	0.0146939713751057	0.00578789090315611	0.0236000518470554	0.00454389692456552	0.00122238511196885	52292
n20256 - FEV1 Z-score	LINEAR	Spirometry	0.270242414142072	0	0.0061722933402407	-0.00111338986306426	0.0134579765435456	0.00371718688973284	0.096823721053579	67433	-0.000504636561980891	-0.00987579332651121	0.00886652020254942	0.00478115531836449	0.915942277731245	42879
n30610 - Alkaline phosphatase	LINEAR	Blood assays	0.30044655968948	0	-0.035272352120972	-0.0425776195217828	-0.0279670847201612	0.00372718728308242	3.0572264244962e-21	77183	-0.0295386052270195	-0.0375650320224029	-0.0215121784316362	0.00409509617548303	5.54049475384821e-13	52295
n30630 - Apolipoprotein A	LINEAR	Blood assays	0.318735019628739	0	-0.00802493860506498	-0.0157478727022634	-0.000302004507866563	0.00394027631651476	0.0416895488003593	69538	-0.00239240129569833	-0.0103267086371832	0.00554190604578655	0.00404808872382725	0.55452636015338	48203
n20154 - FEV1, predicted %	LINEAR	Spirometry	0.348910733144925	0	-0.00729752251802581	-0.0157109857311346	0.00111594069508297	0.00429255629990813	0.0891295134587584	49087	-0.000650514173457132	-0.0117259859755227	0.0104249576286085	0.00565062205275518	0.908348751275893	29394
n23007 - Antigen for human cytomegalovirus	LINEAR	Blood assays	0.385181854861401	0	-0.0120570906248403	-0.0660786649618681	0.0419644837121874	0.0275414601035659	0.661605751591062	1585	-0.0427673695575266	-0.0862985859460234	0.000763846830970132	0.0221839861451654	0.0541499650621298	1027
n30710 - C-reactive protein	LINEAR	Blood assays	0.392058712970637	0	0.00660106918892803	-0.000993708851923041	0.0141958472297791	0.00387489708937101	0.0884697886230102	77054	0.00199690002171616	-0.00531660371636397	0.0093104037597963	0.00373136145671498	0.592536941272652	52174
n30530 - Sodium in urine	LINEAR	Urine assays	0.411937922287081	0	-0.00782059605100482	-0.0140437803322818	-0.00159741176972784	0.00317510327357161	0.0137762948631171	78286	-0.0125396220685461	-0.0219391476563855	-0.00314009648070667	0.00479565583233332	0.0089307979461748	53446
n30510 - Creatinine in urine	LINEAR	Urine assays	0.431887563589512	0	-0.00560599978970082	-0.0114262298959975	0.000214230316595859	0.00296951394767724	0.0590496440283912	78522	-0.0101888014747903	-0.0200240809902623	-0.00035352195931836	0.00501797839786452	0.0423148003321496	53485
n30880 - Urate	LINEAR	Blood assays	0.432897575608216	0	-0.00694123313767526	-0.0135650265569113	-0.000317439718439214	0.00337949546758064	0.0399862333670055	77078	-0.0113947133697302	-0.0203394546534372	-0.00244997208602326	0.00456362160696886	0.0125329807535704	52229
n30150 - Eosinophill count	LINEAR	Blood assays	0.451717651585168	0	-0.00722603834701499	-0.0137819329415837	-0.000670143752446308	0.003344853979559	0.0307489984164462	78364	-0.0115486818836643	-0.0207011108162641	-0.00239625295106455	0.00466958616381827	0.0133951300422699	53202
n30680 - Calcium	LINEAR	Blood assays	0.460204117364281	0	-0.00803745759668282	-0.0155959804791204	-0.000478934714245211	0.00385639349202589	0.0371464802910303	70091	-0.00372946408964954	-0.0123080157832348	0.00484908760393575	0.00437678275359124	0.394161868281122	48267
n20257 - FVC Z-score	LINEAR	Spirometry	0.51197704216519	0	0.00221637518018394	-0.00526178142278874	0.00969453178315661	0.00381538764564035	0.561306879559452	67433	-0.00182148990098964	-0.0112942413182993	0.00765126151632003	0.00483298881412799	0.706259563861191	42879
n23109 - Impedance of arm	LINEAR	Anthropometry	0.523417833350118	0	-0.00762761657113278	-0.0153783240092508	0.000123090866985218	0.00395445516904631	0.0537509701366116	79687	-0.0110712484002796	-0.0182695525049041	-0.00387294429565517	0.00367258910426922	0.00257470152702949	53873
n23459 - Omega-6 to omega-3 ratio	LINEAR	Blood assays	0.586181303073444	0	0.0112027998880475	-0.00206866488381199	0.024474264659907	0.00677085839475729	0.098029671550795	19445	0.0174168683628518	-0.000596982537587255	0.0354307192632908	0.0091900695680055	0.0580898384995633	13252
n30210 - Eosinophill %	LINEAR	Blood assays	0.600365321459218	0	-0.00681690565505453	-0.0133656995348261	-0.000268111775282961	0.00334123115527404	0.0413300051483078	78364	-0.00986010586058996	-0.0191739326392952	-0.000546279081884749	0.00475193164331821	0.0379943002210844	53202
n3063 - FEV1	LINEAR	Spirometry	0.63128456557996	0	-0.00313003803352849	-0.00913544876725836	0.00287537270020139	0.00306399197399448	0.306994592180016	75080	-0.000299755351020474	-0.010176227507905	0.00957671680586409	0.00503898790466837	0.952564285330244	50368
n1807 - Father's age at death	LINEAR	Family history	0.719725147707602	0	-0.0139619759664554	-0.0219860297038278	-0.00593792222908296	0.00409389623778818	0.000649022294918247	59022	-0.0116354727098833	-0.0214898818361785	-0.00178106358358815	0.00502769666911538	0.020657792636948	39143
nd1488 - Tea quantity	LINEAR	Lifestyle and environment	0.808305592461593	0	0.0138797832569629	0.00689020511552416	0.0208693613984016	0.00356611219898051	9.94631269211794e-05	66791	0.012427118087921	0.00299984149898198	0.02185439467686	0.00480979469173454	0.00977747963434008	45242
n25874 - Volume of grey matter in supracalcarine cortex	LINEAR	Imaging	0.810929205047163	0	0.0267292278443977	0.00498980511495248	0.048468650573843	0.0110899165020078	0.0159669928597836	7340	0.0309344513063562	0.00419764342344339	0.057671259189269	0.0136386230784751	0.0233567582337369	5783
n20150 - FEV1, best measure	LINEAR	Spirometry	0.827405504492214	0	-0.00346419599603822	-0.0101412117547782	0.00321281976270179	0.00340663403175092	0.30920655348151	59536	-0.0020533922126594	-0.0128360910356097	0.00872930661029091	0.00550131930224398	0.708960919506539	41950
n23451 - Omega-3 to total fatty acids ratio	LINEAR	Blood assays	0.841503681995258	0	-0.01588923517731	-0.0301962487950842	-0.00158222155953582	0.00729917646040216	0.0295035160112112	19445	-0.0180988020676086	-0.0343588624955351	-0.00183874163968218	0.00829534380730193	0.0291416197504312	13252
nd1498 - Coffee quantity (excluding decaf)	LINEAR	Lifestyle and environment	0.842190920940168	0	0.0125378699758146	0.00450050294226617	0.020575237009363	0.00410066317334883	0.00223305016537969	45270	0.0139199020409744	0.0029417161489198	0.0248980879330289	0.00560102745505556	0.0129509446583955	35549
n30620 - Alanine aminotransferase	LINEAR	Blood assays	0.859342759890738	0	0.0149084580788444	0.00896381193520555	0.0208531042224833	0.00303299089024716	8.87685822401676e-07	77176	0.0159458192876643	0.0061324102668604	0.0257592283084682	0.00500681739350639	0.00144928331319661	52269
n23449 - Linoleic acid	LINEAR	Blood assays	0.92434287015402	0	0.0177143423888704	0.00368006394586094	0.0317486208318799	0.00716003196660696	0.013367230445605	19445	0.0166482076607742	-0.000301245382882058	0.0335976607044304	0.00864704906639628	0.0542125786401554	13252
n3062 - FVC	LINEAR	Spirometry	0.93943488888421	0	-0.000871565356914943	-0.00700707697656966	0.00526394626273977	0.00313037012662346	0.780688845674351	75080	-0.000417113864731322	-0.0104065156612569	0.00957228793179426	0.00509660474185379	0.934773066033592	50368
n23443 - Degree of unsaturation	LINEAR	Blood assays	0.943166134618222	0	-0.018310106935679	-0.031788637801564	-0.00483157606979406	0.0068764997256204	0.00775785871416397	19445	-0.0190999356516032	-0.0361268627154846	-0.0020730085877217	0.00868657374324179	0.0279102087194562	13252
n30700 - Creatinine	LINEAR	Blood assays	0.969531477887413	0	-0.0101129116694759	-0.0164520584063265	-0.00377376493262526	0.00323426722515946	0.00176784833021047	77146	-0.0103277997824701	-0.0193503961824542	-0.00130520338248599	0.0046033435123676	0.0248659804429678	52277
n20151 - FVC, best measure	LINEAR	Spirometry	0.978054659002857	0	-0.00109060086209535	-0.00786796672733748	0.00568676500314677	0.00345783296556389	0.752458996647797	59536	-0.000910012706730164	-0.0118479315717678	0.0100279061583075	0.00558051237140516	0.87046430962534	41950
n26536 - BrainSegVol-to-eTIV (whole brain)	LINEAR	Brain MRI	0.989524015183178	0	-0.000841056390707714	-0.0237278058478536	0.0220456930664382	0.0116752132221787	0.942573796599977	7385	-0.00106898119624315	-0.0262522038899043	0.024114241497418	0.0128461566002379	0.933684163080847	5843
d1508 - Decaf vs caffeinated coffee	LOGISTIC-BINARY	Lifestyle and environment	0.0143493379632646	0	-0.0233749105928228	-0.0414473386250606	-0.00527165052556934	0.00922847666107091	0.0113119651089053	44990/15833(60823)	0.0152508976465792	-0.00978220441899073	0.0403753451159606	0.0127951566287123	0.233289717265172	35287/7520(42807)
d1508 - Decaf vs no coffee	LOGISTIC-BINARY	Lifestyle and environment	0.102711628172971	0	-0.000574403699382956	-0.0217802410592672	0.0206402674804603	0.0108214413833678	0.95766804954873	19827/15833(35660)	0.0293864389549146	0.000340801815622509	0.0584844944400236	0.0148320190095497	0.0475594563025364	11701/7520(19221)
1980 - Worrier / anxious feelings	LOGISTIC-BINARY	Psychosocial factors	0.345691169894759	0	0.000505073010783261	-0.0140997315934461	0.0150964455263137	0.00744803845802054	0.945934582849612	27980/51167(79147)	-0.0102658082628442	-0.0272376313595176	0.00670910350215279	0.00865983794120621	0.235839418584175	28742/24686(53428)
6149#100 - Free of mouth/teeth dental problems	LOGISTIC-BINARY	Health and medical history	0.353228083150625	0	-0.00822423454469858	-0.0226626571909227	0.00620143784033568	0.00736332530615013	0.264029157010357	29540/51241(80781)	0.00265232879301013	-0.0152212848549939	0.0205019384392499	0.00911304725801731	0.771015060985742	17817/36855(54672)
41272#L601 - Endarterectomy of femoral artery	LOGISTIC-BINARY	Summary Operations	0.396033090582481	0	-0.348607868271156	-1.0864742621191	0.509232522067894	0.401032432709929	0.384696187704975	81032/5(81037)	0.0730743831387562	-0.467079227755916	0.687851707075548	0.293297959222595	0.803246872972616	54841/12(54853)
d1508 - Other caffeinated coffee vs none	LOGISTIC-BINARY	Lifestyle and environment	0.43761464565576	0	-0.0329034822888371	-0.0894898049100301	0.0242599280462475	0.0290143372976207	0.256776855747912	19827/1246(21073)	0.00470556981763912	-0.0707879650334597	0.0813518071247509	0.0388030159399874	0.903478649274419	11701/675(12376)
41200#L978 - Other operations on blood vessel	LOGISTIC-BINARY	Summary Operations	0.438839466073852	0	0.888736378245568	0.123681802876614	1.79777267453784	0.425464098981437	0.0367200226045959	81027/10(81037)	1.49133322249336	0.351912983333473	2.90753223664352	0.651825789506278	0.0221414688956436	54847/6(54853)
20003#1140861958 - Simvastatin medication	LOGISTIC-BINARY	Medications	0.487891318650965	0	0.0128793240916401	-0.0138681265353129	0.0397514946682434	0.0136783659182064	0.346405904306699	74976/6061(81037)	-0.000308559205104797	-0.0261407502017544	0.0256209630239371	0.0132042658692175	0.981356614329953	47938/6915(54853)
d1508 - Ground vs no coffee	LOGISTIC-BINARY	Lifestyle and environment	0.537469591992923	0	0.0420707529483379	0.0192115127535983	0.064967266751828	0.0116722154465771	0.0003129347860958	19827/12127(31954)	0.0309622209132258	0.00408054787082029	0.0578707735239425	0.0137215728876902	0.0240416527665105	11701/9667(21368)
d1508 - Instant vs no coffee	LOGISTIC-BINARY	Lifestyle and environment	0.580478135703316	0	0.0147116204353726	-0.00323191915914791	0.0326419574090035	0.00915147558020929	0.107929798043974	19827/31617(51444)	0.00673925593517848	-0.0151331276713516	0.0285756636017922	0.0111500646980384	0.545568386647478	11701/24945(36646)
d1498 - Coffee drinker (excluding decaf)	LOGISTIC-BINARY	Lifestyle and environment	0.587146668503245	0	0.0202738764988366	0.00344789103545737	0.0370790608043083	0.0085793855999889	0.0181231755030699	19827/45270(65097)	0.0128555317113961	-0.00800729267489658	0.0336733312449327	0.010632738518815	0.226642942838331	11701/35549(47250)
d1488 - Tea drinker	LOGISTIC-BINARY	Lifestyle and environment	0.624365281432571	0	-0.00319116332497725	-0.0226508510077126	0.0162112346559195	0.00991381091751115	0.747535514986912	12055/68839(80894)	-0.0108964048495134	-0.0348927051278648	0.0130091607090843	0.0122197282926389	0.372550544927489	7866/46903(54769)
1787 - Maternal smoking around birth	LOGISTIC-BINARY	Early life factors	0.718715203214601	0	-0.0162439646242793	-0.0322580992144	-0.000210482212213902	0.00817543130189304	0.0469307658793138	49971/21812(71783)	-0.0208077302972948	-0.0397715799591144	-0.00182334388005066	0.00968062325039432	0.0316010799626913	31234/16494(47728)
6149#6 - Mouth/teeth dental problems: Dentures	LOGISTIC-BINARY	Health and medical history	0.790656816356201	0	0.000512977898698988	-0.0211622740470347	0.0222520751607905	0.0110744394505531	0.963054488855307	70535/10246(80781)	-0.00408400830935381	-0.0301297349718595	0.022059253280599	0.0133132363805518	0.759023774235176	47847/6825(54672)
20004#1102 - Leg artery bypass surgery	LOGISTIC-BINARY	Operations	0.80257812579803	0	0.0997254120023758	-0.824642401440559	1.24683752832625	0.519394960146741	0.847739823109313	81033/4(81037)	0.253246112095729	-0.346677735561182	0.943877963531468	0.327552416207369	0.439435489188886	54842/11(54853)
d1508 - Instant vs other caffeinated coffee	LOGISTIC-BINARY	Lifestyle and environment	0.92477095877144	0	-0.0195562646450708	-0.0399401836372921	0.000786904503859474	0.0103894913213271	0.0597936601836269	13373/31617(44990)	-0.0210382993614481	-0.0441228624088083	0.00199385429079996	0.0117643095533622	0.073725089826303	10342/24945(35287)
41272#W384 - Prosthetic replacement of hip joint	LOGISTIC-BINARY	Summary Operations	0.941561962196371	0	-0.201212449663788	-0.460408366380429	0.0724439904462033	0.135738694079969	0.138246805680128	80989/48(81037)	-0.184940690831689	-0.517898716210662	0.172114350591193	0.175626703016515	0.292325928252979	54824/29(54853)
d1498 - Coffee drinker (including decaf)	LOGISTIC-BINARY	Lifestyle and environment	0.960540695247992	0	0.0147174098515106	-0.00143096988838609	0.0308393870404052	0.00823226303259159	0.0738127901314403	19827/61103(80930)	0.0153741385290147	-0.00505967992976021	0.0357587843424846	0.010412829430134	0.13982012658578	11701/43069(54770)
20644 - Liking coffee without sugar	ORDERED-LOGISTIC	Food (and other) preferences	0.311261842036749	0	0.02247224327984	0.00278174319780361	0.0421627433618764	0.0100461735112431	0.0252999769417083	32178	0.00636199337925323	-0.0178189404717263	0.0305429272302327	0.0123372111484589	0.606086922220703	20311
20652 - Liking dark chocolate	ORDERED-LOGISTIC	Food (and other) preferences	0.322025149605284	0	0.0335760208994917	0.014234954292964	0.0529170875060195	0.00986789112577945	0.000668398829411921	32528	0.0180376607855111	-0.0058724075273628	0.041947729098385	0.0121990144453438	0.139258284298018	20509
20641 - Liking cigarette smoking	ORDERED-LOGISTIC	Food (and other) preferences	0.389979783223873	0	-0.0174234955544578	-0.149388244589215	0.114541253480299	0.0673289535891617	0.795805655981562	27841	-0.101693291822121	-0.241338535248372	0.0379519516041299	0.0712475731766587	0.153505217147241	17017
1180 - Chronotype	ORDERED-LOGISTIC	Lifestyle and environment	0.429338057129156	0	0.00413199571396267	-0.00908226490828999	0.0173462563362153	0.00674196970523095	0.539959803082593	73750	-0.00436992140272633	-0.0208000033703745	0.0120601605649218	0.00838269488145315	0.602158377144219	47120
1408 - Cheese intake	ORDERED-LOGISTIC	Lifestyle and environment	0.602113195160865	0	-0.015611505753207	-0.0284280040594759	-0.00279500744693814	0.00653902974809637	0.0169687568999623	79069	-0.0102285138456369	-0.0258892790652634	0.00543225137398957	0.00799018633654412	0.200503347577461	53624

## Sheet: README
Table S14 Sex-stratified analyses. Results for all 71 variables assessed.
pvalue_FemalevsMale= p-value for the comparison of the effect sizes between the sexes
FemalevsMaleBFsig = Whether or not the difference between the effect sizes is statistically significant at the Bonferroni significance level (pvalue_FemalevsMale < 0.05/71)
lower=95 % confidence interval, lower bound
upper=95 % confidence intarval, upper bound
se=standard error
n=number of observations
